# Supplementary material for: CDK4/6 Inhibition Induces Senescence and Enhances Radiation Response by Disabling DNA Damage Repair in Oral Cavity Squamous Cell Carcinoma
Source: Cancers (Basel). 2023 Mar 28;15(7):2005. doi: 10.3390/cancers15072005 (PMC10093103; doi:10.3390/cancers15072005)
Supplement: Supplementary file 1 [file cancers-15-02005-s001.zip]

Archive with 12 entries (10 files):
- Manuscript Supplementary Tables/
- Manuscript Supplementary Tables/Supplementary Table S1.pdf
- Manuscript Supplementary Tables/Supplementary Table S2.pdf
- Manuscript Supplementary Tables/Supplementary Table S3.pdf
- Manuscript Supplementary Videos/
- Manuscript Supplementary Videos/Supplementary video S1-HN5.mp4
- Manuscript Supplementary Videos/Supplementary video S2-CAL27.mp4
- Manuscript Supplementary Videos/Supplementary video S3-CR 06.mp4
- Manuscript Supplementary Videos/Supplementary video S4- CR 18.mp4
- Supplementary Figure S1-Final.pdf
- Supplementary Figure S2-Final.pdf
- uncropped blots.pdf
